# Supplementary material for: Multi-Omics Analysis Reveals the Distinct Features of Metabolism Pathways Supporting the Fruit Size and Color Variation of Giant Pumpkin
Source: Int J Mol Sci. 2024 Mar 29;25(7):3864. doi: 10.3390/ijms25073864 (PMC11012166; doi:10.3390/ijms25073864)
Supplement: Supplementary file 1 [file ijms-25-03864-s001.zip]

Archive with 2 entries (2 files):
- Supplementary Tables-0318.xlsx
- Supplementary Figures-0229.pdf
