# Supplementary material for: Multi-Omics Analysis Reveals the Distinct Features of Metabolism Pathways Supporting the Fruit Size and Color Variation of Giant Pumpkin
Source: Int J Mol Sci. 2024 Mar 29;25(7):3864. doi: 10.3390/ijms25073864 (PMC11012166; doi:10.3390/ijms25073864)
Supplement: Supplementary file 1 [file ijms-25-03864-s001.zip › Supplementary Tables-0318.xlsx]

## Sheet: S1
Table S1 The calculated expression (Log2(FPKM)) of DEGs in several KEGG pathway related to the phenotype differentiation between AG and ‘Hubbard’ fruits.
KEGG pathway	Gnen ID	A1_Log2(FPKM)	A2_Log2(FPKM)	A3_Log2(FPKM)	H1_Log2(FPKM)	H2_Log2(FPKM)	H3_Log2(FPKM)	regulated	NR_annotation
photosynthesis-antenna proteins	CmaCh16G008080	6.39519	5.11747	5.38771	10.676	10.4553	8.69166	up	chlorophyll a-b binding protein 13, chloroplastic [Cucurbita maxima]
	CmaCh01G002650	6.67519	5.16887	5.98263	10.4814	10.4757	8.66264	up	chlorophyll a-b binding protein of LHCII type 1 [Cucurbita maxima]
	CmaCh14G009560	7.41907	6.57802	7.14356	11.521	11.2543	9.43195	up	chlorophyll a-b binding protein of LHCII type 1-like [Cucurbita maxima]
	CmaCh18G006940	4.03559	1.25824	3.10812	9.09885	8.95194	7.12813	up	chlorophyll a-b binding protein 7, chloroplastic-like [Cucurbita maxima]
	CmaCh19G008660	7.563	5.48275	7.15992	11.4004	11.3715	9.35489	up	chlorophyll a-b binding protein 151, chloroplastic [Cucurbita maxima]
	CmaCh13G005410	9.49029	8.07411	9.62368	12.7506	12.8747	12.5134	up	chlorophyll a-b binding protein of LHCII type 1-like [Cucurbita maxima]
	CmaCh07G001290	9.54468	8.12467	8.17813	12.8463	12.4542	11.5933	up	chlorophyll a-b binding protein of LHCII type 1-like [Cucurbita moschata]
	CmaCh07G001280	9.72397	8.38875	8.28865	12.9388	12.5692	11.8409	up	chlorophyll a-b binding protein of LHCII type 1-like [Cucurbita moschata]
	CmaCh03G013810	7.47729	5.94367	6.90266	10.8942	10.6351	9.40498	up	chlorophyll a-b binding protein of LHCII type 1 [Cucurbita moschata]
	CmaCh02G000360	9.72105	8.51255	8.8577	12.8564	12.5804	11.872	up	chlorophyll a-b binding protein of LHCII type 1-like [Cucurbita moschata]
	CmaCh11G009010	6.06031	4.8989	6.23875	9.60095	9.54892	8.0563	up	aluminum-activated malate transporter 2-like [Cucurbita maxima]
	CmaCh11G012880	6.78331	5.37036	6.23	9.91647	9.81352	8.43344	up	chlorophyll a-b binding protein 151, chloroplastic-like [Cucurbita maxima]
	CmaCh04G009180	5.77049	4.83896	5.57429	8.85081	9.05462	7.58339	up	chlorophyll a-b binding protein 3, chloroplastic [Cucurbita maxima]
	CmaCh03G003600	6.96471	5.59948	6.89985	10.3315	10.3998	8.40697	up	chlorophyll a-b binding protein CP29.1, chloroplastic-like [Cucurbita maxima]
	CmaCh03G013800	9.23	7.79618	8.87332	12.2721	11.9791	10.8488	up	chlorophyll a-b binding protein of LHCII type 1-like [Cucurbita maxima]
	CmaCh20G002600	6.35329	5.41879	5.65921	9.24288	8.79295	7.99505	up	probable receptor-like protein kinase At2g42960 [Cucurbita maxima]
	CmaCh15G004500	4.47574	3.41339	4.0823	7.31448	7.29319	5.67081	up	chlorophyll a-b binding protein 6A, chloroplastic-like [Cucurbita moschata]
	CmaCh04G018360	7.21901	6.05334	7.06285	10.095	10.0465	8.51445	up	chlorophyll a-b binding protein 7, chloroplastic [Cucurbita moschata]
	CmaCh11G001390	7.26271	6.62641	7.18944	10.0458	10.0766	8.66991	up	chlorophyll a-b binding protein 4, chloroplastic-like [Cucurbita maxima]
	CmaCh11G016420	5.83687	5.06908	6.05448	8.50253	8.86546	7.2006	up	chlorophyll a-b binding protein CP24 10A, chloroplastic-like [Cucurbita maxima]
	CmaCh15G006030	6.71168	5.1164	6.48367	9.40806	9.27394	7.52326	up	chlorophyll a-b binding protein CP24 10A, chloroplastic-like [Cucurbita maxima]
	CmaCh04G025840	6.75392	5.67419	6.49757	9.38158	9.20561	7.61294	up	chlorophyll a-b binding protein 6A, chloroplastic-like [Cucurbita maxima]
	CmaCh01G008900	7.81631	6.67546	7.36785	10.2297	9.98475	8.4646	up	chlorophyll a-b binding protein CP26, chloroplastic [Cucurbita maxima]
	CmaCh07G010460	5.08259	4.57387	4.65203	6.58613	6.54562	5.01704	up	UPF0503 protein At3g09070, chloroplastic-like [Cucurbita maxima]
porphyrin and chlorophyll metabolism	CmaCh15G000880	-0.814052	-1.70197	-0.665226	3.39428	3.49594	3.42545	up	LOW QUALITY PROTEIN: protoporphyrinogen oxidase, chloroplastic/mitochondrial-like [Cucurbita maxima]
	CmaCh01G011970	6.89812	5.53177	6.77818	10.8036	10.6643	9.39277	up	protochlorophyllide reductase, chloroplastic-like [Cucurbita moschata]
	CmaCh07G011270	5.7753	5.37578	5.80041	8.47659	8.69546	8.00507	up	magnesium-protoporphyrin IX monomethyl ester [oxidative] cyclase, chloroplastic-like [Cucurbita maxima]
	CmaCh03G000640	2.78423	2.05485	2.47598	4.95798	5.6533	4.06774	up	magnesium-chelatase subunit ChlH, chloroplastic [Cucurbita maxima]
	CmaCh14G009760	3.98584	3.24875	3.94302	6.34259	6.1973	4.95043	up	porphobilinogen deaminase, chloroplastic-like [Cucurbita maxima]
	CmaCh05G005670	5.38793	5.23282	5.57272	7.23733	7.46951	6.51328	up	glutamyl-tRNA reductase 1, chloroplastic [Cucurbita maxima]
	CmaCh03G002050	4.34457	4.10997	4.07589	6.04572	6.0669	5.37306	up	BnaA09g36240D [Brassica napus]
	CmaCh05G002040	2.41318	2.19205	3.08225	4.14056	4.36984	3.93312	up	uroporphyrinogen-III synthase, chloroplastic-like [Cucurbita maxima]
	CmaCh10G000130	6.03036	5.57948	6.01861	7.65999	7.82734	6.60547	up	magnesium protoporphyrin IX methyltransferase, chloroplastic [Cucurbita maxima]
	CmaCh11G007880	3.20221	2.97294	3.07602	4.71388	4.90272	3.89129	up	protochlorophyllide-dependent translocon component 52, chloroplastic [Cucurbita maxima]
	CmaCh03G013090	5.8939	5.29529	5.95244	7.3543	7.59156	6.55408	up	magnesium-chelatase subunit ChlI, chloroplastic-like [Cucurbita maxima]
	CmaCh04G024080	1.49276	1.33922	1.10251	2.33619	3.05083	2.72583	up	protein STAY-GREEN LIKE, chloroplastic-like [Cucurbita maxima]
	CmaCh14G008810	0.612282	0.222034	0.51626	1.48654	2.18258	1.83048	up	protein HIGH CHLOROPHYLL FLUORESCENCE PHENOTYPE 173, chloroplastic [Cucumis sativus]
	CmaCh15G006760	5.35486	5.29554	5.84047	6.52336	6.80764	7.04662	up	chlorophyllide a oxygenase, chloroplastic-like [Cucurbita maxima]
	CmaCh11G007890	3.3543	2.6025	3.00372	4.59882	4.4111	3.81277	up	protochlorophyllide-dependent translocon component 52, chloroplastic [Cucurbita maxima]
	CmaCh10G001940	6.11806	5.68048	6.24136	7.41434	7.57793	6.80159	up	geranylgeranyl diphosphate reductase, chloroplastic [Cucurbita maxima]
	CmaCh04G023630	3.82347	3.66761	3.98122	4.84468	5.3153	4.89135	up	chlorophyllide a oxygenase, chloroplastic-like [Cucurbita maxima]
	CmaCh04G023670	5.26028	5.0156	5.5834	6.38547	6.7428	6.23911	up	delta-aminolevulinic acid dehydratase, chloroplastic [Cucurbita maxima]
	CmaCh02G005420	3.77221	3.36164	3.52769	4.7268	4.7934	4.44834	up	red chlorophyll catabolite reductase-like [Cucurbita maxima]
	CmaCh11G001420	5.94285	5.60762	5.69248	6.79538	6.875	6.66684	up	geranylgeranyl reductase [Vigna unguiculata]
	CmaCh15G008550	3.30152	3.20892	3.26649	4.4361	4.37312	3.90335	up	protoporphyrinogen oxidase 1, chloroplastic-like [Cucurbita maxima]
	CmaCh16G004410	3.87343	3.25555	4.1973	4.89854	5.07306	4.51319	up	uroporphyrinogen decarboxylase 1, chloroplastic [Cucurbita maxima]
	CmaCh04G014660	3.54224	3.81795	3.46521	2.2047	2.30935	2.21487	down	uncharacterized protein LOC111476980 [Cucurbita maxima]
	CmaCh01G018560	2.15792	2.18202	1.78633	-0.0614552	-0.215818	0.00416481	down	PREDICTED: probable inactive heme oxygenase 2, chloroplastic [Cucumis melo]
	CmaCh15G001780	4.67112	4.95231	4.87252	2.24251	2.61146	2.41548	down	methylesterase 17 [Cucurbita maxima]
carotenoid biosynthesis	CmaCh14G007610	-2.7288	-1.87959	-3.41092	1.84483	0.172898	1.88258	up	short-chain dehydrogenase reductase 2a-like [Cucurbita maxima]
	CmaCh15G007680	2.66108	2.47307	3.40729	5.482	6.28303	5.21524	up	phytoene synthase, chloroplastic isoform X1 [Cucurbita maxima]
	CmaCh04G022670	5.35901	4.4901	4.8673	6.85049	7.32945	5.89137	up	phytoene synthase, chloroplastic-like [Cucurbita maxima]
	CmaCh02G011760	-1.41776	-1.48795	-1.64624	-0.601356	-0.308975	-0.150965	up	hypothetical protein EZV62_002059 [Acer yangbiense]
	CmaCh12G003150	2.742	2.58731	2.76074	3.79587	3.71572	3.70581	up	uncharacterized protein LOC111496218 [Cucurbita maxima]
	CmaCh07G001000	2.66716	2.87144	2.48801	2.77561	4.19826	4.01109	up	9-cis-epoxycarotenoid dioxygenase NCED3, chloroplastic-like [Cucurbita maxima]
	CmaCh02G005240	4.41594	4.12341	4.4191	5.58484	5.44813	4.92422	up	CBS domain-containing protein CBSX1, chloroplastic-like [Cucurbita maxima]
	CmaCh11G010060	4.08884	3.62363	3.84544	5.09603	5.12017	4.29162	up	zeta-carotene desaturase, chloroplastic/chromoplastic [Cucurbita maxima]
	CmaCh04G006010	2.74954	2.52517	2.19126	-2.20227	-4.63122	-1.09158	down	abscisic acid 8'-hydroxylase 1-like [Cucurbita maxima]
glutatione metabolism	CmaCh06G003420	-0.768966	-0.276024	0.367811	3.79866	4.47661	2.95252	up	glutathione S-transferase L3-like [Cucurbita maxima]
	CmaCh10G001330	-1.80354	-0.992724	-1.82003	-0.630231	2.10342	1.14587	up	spermidine synthase 1-like [Cucurbita maxima]
	CmaCh05G010430	0.370143	-0.361728	-0.136866	1.93517	1.77405	2.71251	up	leucine aminopeptidase 2, chloroplastic-like isoform X2 [Cucurbita maxima]
	CmaCh04G002360	2.66978	2.68558	2.1333	3.62736	3.95205	4.56123	up	glutathione S-transferase DHAR2-like [Cucurbita maxima]
	CmaCh02G008540	2.98133	2.62109	3.40721	4.55814	4.40907	4.19173	up	L-ascorbate peroxidase, cytosolic-like [Cucurbita maxima]
	CmaCh05G010590	3.4158	3.62317	3.57344	4.74573	4.97647	4.57359	up	glucose-6-phosphate 1-dehydrogenase 4, chloroplastic isoform X2 [Cucurbita maxima]
	CmaCh05G010510	3.23655	3.63273	3.14758	4.15449	4.13756	5.36194	up	leucine aminopeptidase 2, chloroplastic-like [Cucurbita maxima]
	CmaCh02G014410	3.09701	3.44871	2.8776	4.23598	4.41371	4.28563	up	LOW QUALITY PROTEIN: puromycin-sensitive aminopeptidase [Cucurbita maxima]
	CmaCh09G005700	1.85835	1.31057	2.24126	3.37716	3.16653	2.11004	up	hypothetical protein G4B88_026365 [Cannabis sativa]
	CmaCh19G007350	2.84687	2.668	3.15588	3.81033	4.05095	3.69659	up	hypothetical protein CUMW_093530 [Citrus unshiu]
	CmaCh01G016220	2.87006	2.23982	2.94011	3.81937	3.97982	3.07894	up	thylakoid lumenal 29 kDa protein, chloroplastic-like [Cucurbita maxima]
	CmaCh12G003850	2.26097	1.26359	2.20103	2.69335	3.31545	2.67754	up	glutathione S-transferase F10-like [Cucurbita maxima]
	CmaCh03G013890	3.59876	3.27216	3.15525	2.16689	2.32218	1.88973	down	uncharacterized protein At2g34460, chloroplastic-like [Cucurbita maxima]
	CmaCh01G005560	10.2371	9.61932	9.66512	8.94389	8.55439	8.02548	down	L-ascorbate peroxidase, cytosolic-like [Cucurbita maxima]
	CmaCh03G010620	2.61696	2.60779	2.38941	1.33385	1.2929	1.13362	down	ribonucleoside-diphosphate reductase large subunit-like [Cucurbita maxima]
	CmaCh01G016760	2.05166	2.15371	1.84083	1.03057	0.761065	-0.149516	down	probable phospholipid hydroperoxide glutathione peroxidase [Cucurbita maxima]
	CmaCh08G004090	2.1583	2.49502	2.75712	1.20965	1.38259	-0.145398	down	glutathione S-transferase PARB-like [Cucurbita maxima]
	CmaCh15G000770	1.73786	1.84508	1.3441	-0.224659	0.332692	-0.81146	down	ribonucleoside-diphosphate reductase small chain-like [Cucurbita maxima]
	CmaCh17G004940	1.33954	1.29782	2.54894	-0.413376	0.0643007	-0.00428684	down	cyclin p3,2 [Artemisia annua]
	CmaCh04G022700	1.7613	1.42311	2.60486	0.29364	-0.772912	0.242403	down	glutathione S-transferase U25-like [Cucurbita maxima]
	CmaCh17G000560	0.68262	0.149484	0.893906	-1.32647	-1.12315	-2.51153	down	cyclin-U4-1-like [Cucurbita maxima]
	CmaCh14G019610	2.86682	3.46177	3.4087	0.320907	0.58292	1.97281	down	putative glutathione S-transferase [Cucumis melo var. makuwa]
	CmaCh20G004530	3.75412	3.03107	2.94925	-1.61541	-2.86463	0.884309	down	L-ascorbate peroxidase, cytosolic-like [Cucurbita maxima]
	CmaCh16G004640	1.02934	2.63583	1.99344	-2.03723	-1.31841	-1.11651	down	probable glutathione S-transferase parC [Cucurbita maxima]
	CmaCh04G006380	6.08362	6.39735	7.01733	2.36678	2.50103	2.90559	down	probable glutathione S-transferase [Cucurbita maxima]
	CmaCh04G006400	1.48499	0.61147	0.441988				down	probable glutathione S-transferase parC [Cucurbita pepo subsp. pepo]
starch and sucrose metabolism	CmaCh10G009180	-3.59862	-2.48862	-2.30691	3.59695	2.96688	3.19971	up	glucan endo-1,3-beta-glucosidase-like [Cucurbita maxima]
	CmaCh10G008210	-2.10189	-0.721582	0.319935	3.92728	2.9091	2.67648	up	probable glucan endo-1,3-beta-glucosidase BG1 [Cucurbita maxima]
	CmaCh04G026110	5.54633	5.85067	5.64802	8.06655	8.73624	8.06273	up	uncharacterized protein LOC111487343 [Cucurbita maxima]
	CmaCh01G012780	4.09706	3.53271	3.45886	6.34605	6.09934	5.89157	up	major pollen allergen Ole e 10-like isoform X1 [Cucurbita maxima]
	CmaCh00G007510	2.97525	3.5101	2.97409	5.18854	5.42202	5.9439	up	beta-amylase 1, chloroplastic-like isoform X1 [Cucurbita maxima]
	CmaCh18G002450	-0.571259	-0.0698304	0.522867	2.16128	2.69274	2.21337	up	LOW QUALITY PROTEIN: beta-glucosidase 47-like [Cucurbita maxima]
	CmaCh14G016860	-3.47384	-3.23657		-0.563461	-1.0424	-1.06194	up	glucose-1-phosphate adenylyltransferase large subunit 3, chloroplastic/amyloplastic [Cucurbita maxima]
	CmaCh08G010020	1.47802	0.276232	1.57334	4.17182	3.37568	2.43753	up	probable sucrose-phosphate synthase 2 isoform X1 [Cucurbita maxima]
	CmaCh01G019210	2.0735	1.58051	1.85561	4.53077	4.02545	2.68914	up	glucose-1-phosphate adenylyltransferase large subunit 1-like isoform X1 [Cucurbita maxima]
	CmaCh02G003870	3.43574	3.33951	3.13802	5.66148	5.61224	4.20509	up	glucose-1-phosphate adenylyltransferase large subunit 1-like [Cucurbita maxima]
	CmaCh11G016760	-0.0619898	0.89673	0.277285	1.86393	1.87149	3.23149	up	L-type lectin-domain containing receptor kinase IX.1-like [Cucurbita maxima]
	CmaCh18G006560	1.41837	1.25623	1.5123	2.92185	2.96521	3.73874	up	glucan endo-1,3-beta-glucosidase 14 [Cucurbita maxima]
	CmaCh01G011640	0.863449	1.11745	0.577076	2.13899	2.58701	2.54432	up	putative beta-glucosidase 41 isoform X1 [Cucurbita maxima]
	CmaCh11G007590	3.29186	2.76236	3.516	4.94813	4.54425	4.72272	up	sucrose synthase [Cucurbita maxima]
	CmaCh01G004590	6.82379	5.78164	6.58475	8.49386	8.2602	6.65461	up	alpha-1,4 glucan phosphorylase L isozyme, chloroplastic/amyloplastic isoform X1 [Cucurbita maxima]
	CmaCh09G008830	-0.0102957	0.279791	-0.430243	1.71004	1.4614	0.899465	up	beta-glucosidase 18-like [Cucurbita maxima]
	CmaCh03G008250	0.700128	1.82109	1.13988	2.52361	2.92897	2.56196	up	glucan 1,3-beta-glucosidase A-like isoform X1 [Cucurbita maxima]
	CmaCh03G001590	5.48888	5.4896	5.15906	7.02848	6.84425	6.08314	up	4-alpha-glucanotransferase DPE2 isoform X2 [Cucurbita maxima]
	CmaCh18G004430	1.10607	0.334127	0.571673	1.63019	1.93477	2.42781	up	alpha,alpha-trehalose-phosphate synthase [UDP-forming] 1-like [Cucurbita maxima]
	CmaCh08G009090	2.03945	2.09007	1.94991	3.00068	3.23468	3.31899	up	LOW QUALITY PROTEIN: beta-amylase 7-like [Cucurbita maxima]
	CmaCh00G002870	3.11318	2.91336	3.02998	4.38414	4.37656	3.50484	up	uncharacterized protein LOC111473772 isoform X1 [Cucurbita maxima]
	CmaCh06G010540	2.41082	2.68174	2.71251	3.84042	3.82602	3.38043	up	uncharacterized protein LOC111473309 isoform X1 [Cucurbita maxima]
	CmaCh04G017140	4.29917	4.58915	4.40138	4.88428	5.34788	6.03441	up	probable alpha,alpha-trehalose-phosphate synthase [UDP-forming] 9 [Cucurbita maxima]
	CmaCh18G002670	4.68034	4.42905	4.26913	5.42732	5.50297	5.51478	up	glucan endo-1,3-beta-glucosidase 1 [Cucurbita maxima]
	CmaCh02G002190	2.3346	2.77184	2.3307	3.56644	3.6215	3.32944	up	glucan endo-1,3-beta-glucosidase 12-like isoform X1 [Cucurbita pepo subsp. pepo]
	CmaCh04G010420	4.13764	4.4401	4.44473	4.93451	5.12618	5.90557	up	alpha,alpha-trehalose-phosphate synthase [UDP-forming] 6-like [Cucurbita maxima]
	CmaCh11G013000	5.52724	5.0425	4.93474	6.75697	6.44582	5.18181	up	glucose-1-phosphate adenylyltransferase small subunit 2, chloroplastic [Cucurbita maxima]
	CmaCh06G010550	2.83741	2.80443	2.80528	3.90423	3.98504	3.50297	up	uncharacterized protein LOC111473309 isoform X1 [Cucurbita maxima]
	CmaCh09G012990	0.99028	1.03524	1.3055	1.92903	2.21855	2.13606	up	TMV resistance protein N-like [Cucurbita maxima]
	CmaCh11G005190	4.46615	4.31335	4.21774	5.01747	5.23206	5.39824	up	probable sucrose-phosphate synthase 1 [Cucurbita maxima]
	CmaCh15G013240	4.85902	4.48332	4.11577	3.55455	3.38413	2.9419	down	glucan endo-1,3-beta-glucosidase 11-like [Cucurbita maxima]
	CmaCh06G008290	3.3135	3.72731	3.30361	1.98932	2.53138	1.52104	down	beta-amylase 3, chloroplastic-like [Cucurbita maxima]
	CmaCh10G003380	7.45366	6.70149	7.01337	6.09259	5.79194	4.65615	down	uncharacterized protein LOC111485719 [Cucurbita maxima]
	CmaCh19G010390	4.45656	4.21829	4.34689	3.15141	3.17345	2.02128	down	PLASMODESMATA CALLOSE-BINDING PROTEIN 5-like [Cucurbita maxima]
	CmaCh11G008590	2.23461	2.11061	1.82479	0.220622	1.05054	0.240178	down	hexokinase-3-like [Cucurbita maxima]
	CmaCh07G001040	2.50506	2.78741	2.12572	0.896847	0.822937	0.596012	down	glucan endo-1,3-beta-glucosidase 11-like isoform X1 [Cucurbita maxima]
	CmaCh02G012000	0.984476	0.232335	0.285445	-1.1032	-1.14204	-1.86976	down	glucan endo-1,3-beta-glucosidase 4-like isoform X1 [Cucurbita maxima]
	CmaCh15G007670	4.30092	3.90389	1.94461	0.925996	1.57092	2.07248	down	sucrose synthase 5-like [Cucurbita maxima]
	CmaCh16G009070	3.73118	2.30437	2.25629	-0.0102811	1.12008	1.18878	down	glucan endo-1,3-beta-glucosidase 12-like [Cucurbita maxima]
	CmaCh04G003370	2.35141	3.0669	2.27209	1.05398	-0.00439681	0.371266	down	trehalose-phosphate phosphatase A-like [Cucurbita maxima]
	CmaCh11G019260	3.63751	2.97599	3.2286	1.59914	1.1308	0.77372	down	PLASMODESMATA CALLOSE-BINDING PROTEIN 5-like isoform X1 [Cucurbita maxima]
	CmaCh11G019260	3.63751	2.97599	3.2286	1.59914	1.1308	0.77372	down	PLASMODESMATA CALLOSE-BINDING PROTEIN 5-like isoform X1 [Cucurbita maxima]
	CmaCh08G010210	3.02155	4.18707	2.6379	0.514247	1.20819	1.02882	down	PLASMODESMATA CALLOSE-BINDING PROTEIN 3-like isoform X1 [Cucurbita maxima]
	CmaCh19G010400	5.74288	5.69513	5.40974	3.44766	3.5061	1.70536	down	endoglucanase 11-like [Cucurbita maxima]
	CmaCh02G009080	3.59736	4.31861	3.67913	1.01811	0.839101	-0.247483	down	endoglucanase 6-like [Cucurbita maxima]
	CmaCh06G001040	2.31041	2.7955	3.10348	-0.134143	-1.30747	-0.61795	down	probable L-type lectin-domain containing receptor kinase S.5 [Cucurbita maxima]
	CmaCh04G021150	5.44773	4.41613	4.80088	0.893792	1.75913	0.804747	down	endoglucanase 8 [Cucurbita moschata]
	CmaCh11G008330	4.74428	4.65894	4.66578	1.02598	0.662266	0.503679	down	pentatricopeptide repeat-containing protein At5g66520-like [Cucurbita maxima]
	CmaCh13G004510	1.60078	1.71023	2.33465	-2.15585	-2.44222	-3.34706	down	alpha-glucosidase [Cucurbita maxima]
	CmaCh16G006720	4.22178	2.95899	5.25593	-1.39331	-1.45125	-1.69415	down	beta-glucosidase 44-like [Cucurbita maxima]
	CmaCh07G013110	9.85141	9.48612	9.96268	4.24257	3.9231	4.80697	down	polygalacturonase inhibitor-like [Cucurbita maxima]
jasmonic acid metabolism	CmaCh07G012740	-2.64598	-2.51119	-3.39529	4.43	4.69594	4.60759	up	lipase-like PAD4 [Cucurbita maxima]
	CmaCh07G013560	-0.254121	-0.507856	-0.300118	1.88022	2.03338	1.91469	up	regulatory protein NPR5-like [Cucurbita maxima]
	CmaCh03G014060	-1.27849	-1.92621	1.61479	2.50667	3.20838	3.57102	up	protein TIFY 5A [Cucurbita maxima]
	CmaCh00G007630	2.16919	2.41049	2.83084	3.27784	3.5073	4.01644	up	jasmonic acid-amido synthetase JAR1 [Cucurbita maxima]
	CmaCh18G000800	4.07924	4.25966	4.30051	5.10336	5.3092	5.21968	up	protein TIFY 6B-like isoform X1 [Cucurbita maxima]
	CmaCh06G009260	3.38442	2.91935	4.11648	5.02771	4.50112	4.06	up	regulatory protein NPR5-like [Cucurbita maxima]
	CmaCh03G001800	2.2962	2.38065	2.18567	-2.9329	-2.1108	-1.61553	down	regulatory protein NPR5-like [Cucurbita maxima]
Expansins	CmaCh01G007930	3.7528	2.96125	4.26304	8.6685	8.72994	7.14134	up	expansin-A1-like [Cucurbita maxima]
	CmaCh15G001640	2.57816	2.98139	3.72744	4.3366	3.91689	4.19998	up	expansin-A8-like [Cucurbita maxima]
	CmaCh01G006090	7.08845	7.37821	7.18104	5.43771	6.15387	6.00078	down	expansin-A4-like [Cucurbita maxima]
	CmaCh02G001040	2.69927	2.55362	3.96125	1.56597	2.00656	1.21798	down	expansin-B3-like [Cucurbita maxima]
	CmaCh04G002110	5.11038	4.55815	4.13472	2.20178	2.32584	2.61024	down	expansin-A4-like [Cucurbita maxima]
	CmaCh20G003960	6.52043	6.78469	6.3376	4.03945	4.78031	3.76262	down	expansin-A4 [Cucurbita maxima]
	CmaCh11G001380	2.53199	1.79786	3.5723	0.129841	0.295583	-0.0540463	down	expansin-A1-like [Cucurbita pepo subsp. pepo]
brassinosteroid biosynthesis	CmaCh04G007800	1.83889	2.63953	2.91527	5.86428	6.22797	5.64959	up	cytochrome P450 90B1 [Cucurbita maxima]
	CmaCh18G004330	2.11226	2.20957	2.31398	1.1418	1.04797	0.379204	down	BES1/BZR1 homolog protein 4-like [Cucurbita maxima]
	CmaCh04G011220	5.10385	5.08189	5.08907	3.52439	3.89409	3.11561	down	cytochrome P450 90A1-like [Cucurbita maxima]
	CmaCh18G010920	5.05285	4.76618	4.66761	3.618	2.39912	2.82546	down	cytochrome P450 CYP749A22-like [Cucurbita maxima]
	CmaCh13G005800	0.982535	1.27952	1.37645	-1.17742	-1.34818	-0.213442	down	BES1/BZR1 homolog protein 4-like isoform X1 [Cucurbita maxima]
	CmaCh18G010930	1.77285	1.8759	1.25599	-0.42743	-1.69986	-1.32289	down	cytochrome P450 CYP749A22-like [Cucurbita moschata]
	CmaCh04G014540	1.14661	3.94655	2.57563	-1.37923	-1.31799		down	3-oxo-5-alpha-steroid 4-dehydrogenase 2-like [Cucurbita maxima]
	CmaCh18G010900	4.23367	4.00834	3.74829	1.04329	0.185231	0.149378	down	cytochrome P450 CYP749A22-like [Cucurbita maxima]

## Sheet: S2
Table S2 Protein identification results from proteome sequencing.
Total spectra	Matched spectrum	Peptide_num	Protein_num
509058	129467	53468	6008

## Sheet: S3
Table S3 The function annotation results of proteins identified from proteome data.
Anno_Database	Annotated_Number
GO_Annotation	13
KEGG_Annotation	2389
COG_Annotation	3398
All_Annotated	3985

## Sheet: S4
Table S4 Statistics of differentially expressed proteins (DEPs) number.
Diff Set	total number	up-regulated	down-regulated
A_vs_H	24	11	13

## Sheet: S5
Figure S5 The relative contents of metabolites that we noticed in pumpkin fruits based on metabolomics data.
#ID	name	A1	A2	A3	A4	A5	A6	H1	H2	H3	H4	H5	H6	log2FC	Pvalue	VIP	regulated
neg_3466	Glutathione	255.54	214.396	311.836	184.697	330.85	454.922	77.8942	71.5867	148.505	179.613	142.725	143.294	-1.19828	0.00697873	1.48709	down
pos_8612	Protoporphyrin	834.764	953.84	819.863	935.642	944.752	1208.49	805.312	758.493	804.03	852.861	901.477	654.352	-0.254329	0.0492956	1.13981	down
neg_4614	Primary fluorescent chlorophyll catabolite	85.703	98.2467	85.5154	124.81	115.323	75.776	145.936	200.23	171.074	201.527	216.926	65.5025	0.774294	0.0272633	1.29207	up
pos_2285	Neoxanthin	11116.8	11825.8	11780.1	13183.8	16904.5	24418.3	91371.7	102965	24427.7	106778	67444.1	39599.3	2.2774	0.00903589	1.50604	up
neg_679	Sucrose	21432.9	18626.4	18131.2	32931.7	31833.8	33292.7	34979.5	43494.7	27709	62290.4	69028	39982	0.828558	0.0265964	1.26333	up
neg_1115	Stachyose	1176.31	691.153	856.179	802.636	1517.71	2101.47	407.14	593.356	133.17	548.355	560.61	414.855	-1.42697	0.0176034	1.40066	down
pos_1475	D-Glucose	573.927	666.657	424.197	924.155	970.192	1194.37	317.676	412.441	266.114	386.047	546.342	160.375	-1.18618	0.0105952	1.42555	down
pos_1661	Raffinose	1046.89	581.309	1329.79	462.498	925.865	891.722	1357.62	1298.83	867.39	726.341	844.367	457.48	0.0839813	0.789355	0.149697
neg_2839	Jasmonic acid	106.348	103.107	169.894	160.258	107.333	112.831	44.1618	57.5502	50.927	43.1539	82.7858	21.1848	-1.34174	0.000634955	1.61051	down

## Sheet: S6
Table S6 Expression and annotation of selected MYB and gene pairs
#ID	A1_Count	A2_Count	A3_Count	H1_Count	H2_Count	H3_Count	A1_FPKM	A2_FPKM	A3_FPKM	H1_FPKM	H2_FPKM	H3_FPKM	FDR	log2FC	regulated	COG_class	COG_class_annotation	GO_annotation	KEGG_annotation	KEGG_pathway_annotation	KOG_class	KOG_class_annotation	Pfam_annotation	Swiss-Prot_annotation	eggNOG_class	eggNOG_class_annotation	NR_annotation
CmaCh02G015900	5901	2537	5694	10375	11438	9101	64.5011	33.7737	61.8153	138.008	166.307	102.422	1.92238e-05	1.39884	up	--	--	Biological Process: phosphorelay signal transduction system (GO:0000160);; Molecular Function: transcription regulatory region sequence-specific DNA binding (GO:0000976);; Molecular Function: transcription factor activity, sequence-specific DNA binding (GO:0003700);; Cellular Component: nucleus (GO:0005634);; Biological Process: positive regulation of transcription, DNA-templated (GO:0045893);;	K14491|1.2e-26|thj:104820279|K14491 two-component response regulator ARR-B family | (RefSeq) two-component response regulator ARR1	Plant hormone signal transduction (ko04075)	[K]	Transcription	Myb-like DNA-binding domain	Two-component response regulator-like APRR2 OS=Arabidopsis thaliana OX=3702 GN=APRR2 PE=2 SV=2	K	Transcription	two-component response regulator-like APRR2 isoform X1 [Cucurbita maxima]
CmaCh01G004590	18778	7486	16019	49108	38209	16221	113.283	55.0105	95.986	360.502	306.596	100.748	0.0019237	1.47314	up	[G]	Carbohydrate transport and metabolism	Biological Process: carbohydrate metabolic process (GO:0005975);; Molecular Function: glycogen phosphorylase activity (GO:0008184);; Molecular Function: SHG alpha-glucan phosphorylase activity (GO:0102499);;	K00688|0.0e+00|cmax:111493307|K00688 glycogen phosphorylase [EC:2.4.1.1] | (RefSeq) alpha-1,4 glucan phosphorylase L isozyme, chloroplastic/amyloplastic isoform X1	Starch and sucrose metabolism (ko00500)	[G]	Carbohydrate transport and metabolism	Carbohydrate phosphorylase	Alpha-1,4 glucan phosphorylase L isozyme, chloroplastic/amyloplastic OS=Vicia faba OX=3906 GN=PHO1 PE=2 SV=2	G	Carbohydrate transport and metabolism	alpha-1,4 glucan phosphorylase L isozyme, chloroplastic/amyloplastic isoform X1 [Cucurbita maxima]
CmaCh11G005190	7424	5482	6292	8940	9491	13757	22.1027	19.8814	18.6066	32.3898	37.5844	42.1728	1.40813e-09	1.01588	up	[HR]	Coenzyme transport and metabolism;; General function prediction only	Biological Process: sucrose metabolic process (GO:0005985);; Molecular Function: sucrose synthase activity (GO:0016157);; Molecular Function: sucrose-phosphate synthase activity (GO:0046524);;	K00696|0.0e+00|cmax:111496997|K00696 sucrose-phosphate synthase [EC:2.4.1.14] | (RefSeq) probable sucrose-phosphate synthase 1	Starch and sucrose metabolism (ko00500)	[M]	Cell wall/membrane/envelope biogenesis	ANTH domain	Probable sucrose-phosphate synthase 1 OS=Citrus unshiu OX=55188 GN=SPS1 PE=2 SV=1	M	Cell wall/membrane/envelope biogenesis	probable sucrose-phosphate synthase 1 [Cucurbita maxima]
CmaCh18G002670	2350	1621	1779	3241	3124	4069	25.6403	21.5415	19.2813	43.0314	45.3482	45.7209	6.536e-12	1.13925	up	--	--	Molecular Function: hydrolase activity, hydrolyzing O-glycosyl compounds (GO:0004553);; Biological Process: carbohydrate metabolic process (GO:0005975);; Cellular Component: anchored component of plasma membrane (GO:0046658);;	K19891|7.9e-299|cmax:111490002|K19891 glucan endo-1,3-beta-glucosidase 1/2/3 [EC:3.2.1.39] | (RefSeq) glucan endo-1,3-beta-glucosidase 1	Starch and sucrose metabolism (ko00500)	--	--	Glycosyl hydrolases family 17	Glucan endo-1,3-beta-glucosidase 1 OS=Arabidopsis thaliana OX=3702 GN=At1g11820 PE=2 SV=3	G	Carbohydrate transport and metabolism	glucan endo-1,3-beta-glucosidase 1 [Cucurbita maxima]
CmaCh01G018100	561	666	698	882	1638	2130	13.4561	19.4792	16.6407	25.7634	52.33	52.6863	1.26923e-05	1.44528	up	--	--	Molecular Function: DNA binding (GO:0003677);; Cellular Component: nucleus (GO:0005634);;	K09422|1.3e-162|cmax:111481155|K09422 transcription factor MYB, plant | (RefSeq) transcription factor MYB44-like	--	[K]	Transcription	Myb-like DNA-binding domain	Transcription factor MYB44 OS=Arabidopsis thaliana OX=3702 GN=MYB44 PE=1 SV=1	K	Transcription	transcription factor MYB44-like [Cucurbita maxima]
CmaCh04G010420	1697	1718	2114	2423	2531	5613	17.6017	21.7071	21.7769	30.5799	34.9248	59.9451	0.000330272	1.12016	up	[G]	Carbohydrate transport and metabolism	Molecular Function: catalytic activity (GO:0003824);; Cellular Component: cytoplasm (GO:0005737);; Cellular Component: cytosol (GO:0005829);;	K16055|0.0e+00|cmax:111487151|K16055 trehalose 6-phosphate synthase/phosphatase [EC:2.4.1.15 3.1.3.12] | (RefSeq) alpha,alpha-trehalose-phosphate synthase [UDP-forming] 6-like	Starch and sucrose metabolism (ko00500)	[G]	Carbohydrate transport and metabolism	Glycosyltransferase family 20	Alpha,alpha-trehalose-phosphate synthase [UDP-forming] 6 OS=Arabidopsis thaliana OX=3702 GN=TPS6 PE=1 SV=2	G	Carbohydrate transport and metabolism	alpha,alpha-trehalose-phosphate synthase [UDP-forming] 6-like [Cucurbita maxima]
CmaCh04G017140	2841	2851	3070	3502	4418	9185	19.687	24.0698	21.1323	29.5336	40.726	65.5449	0.000467509	1.13993	up	[G]	Carbohydrate transport and metabolism	Molecular Function: catalytic activity (GO:0003824);; Biological Process: trehalose biosynthetic process (GO:0005992);;	K16055|0.0e+00|cmax:111477111|K16055 trehalose 6-phosphate synthase/phosphatase [EC:2.4.1.15 3.1.3.12] | (RefSeq) probable alpha,alpha-trehalose-phosphate synthase [UDP-forming] 9	Starch and sucrose metabolism (ko00500)	[G]	Carbohydrate transport and metabolism	Glycosyltransferase family 20	Probable alpha,alpha-trehalose-phosphate synthase [UDP-forming] 9 OS=Arabidopsis thaliana OX=3702 GN=TPS9 PE=2 SV=1	G	Carbohydrate transport and metabolism	probable alpha,alpha-trehalose-phosphate synthase [UDP-forming] 9 [Cucurbita maxima]
CmaCh10G001010	7	27	12	154	120	65	0.093412	0.451069	0.152878	2.60457	2.21599	0.921526	1.95599e-05	2.44757	up	--	--	Molecular Function: DNA binding (GO:0003677);; Cellular Component: nucleus (GO:0005634);;	K09422|2.2e-197|cmax:111485828|K09422 transcription factor MYB, plant | (RefSeq) transcription factor MYB86-like	--	[K]	Transcription	Myb-like DNA-binding domain	Transcription factor MYB86 OS=Arabidopsis thaliana OX=3702 GN=MYB86 PE=2 SV=1	--	--	transcription factor MYB86-like [Cucurbita maxima]
CmaCh08G004780	59	77	51	647	203	102	0.420021	0.670016	0.358102	5.62212	1.92329	0.748021	0.000451665	2.06672	up	[G]	Carbohydrate transport and metabolism	Molecular Function: molecular_function (GO:0003674);; Molecular Function: catalytic activity (GO:0003824);; Biological Process: response to stress (GO:0006950);; Biological Process: response to oxidative stress (GO:0006979);; Biological Process: biological_process (GO:0008150);; Molecular Function: galactosyltransferase activity (GO:0008378);; Biological Process: response to abiotic stimulus (GO:…	K06611|0.0e+00|cmax:111497757|K06611 stachyose synthetase [EC:2.4.1.67] | (RefSeq) stachyose synthase-like	Galactose metabolism (ko00052)	--	--	Raffinose synthase or seed imbibition protein Sip1	Stachyose synthase OS=Pisum sativum OX=3888 GN=STS1 PE=1 SV=1	S	Function unknown	stachyose synthase-like [Cucurbita maxima]
CmaCh06G011110	152	86	169	1525	680	328	1.96205	1.3431	2.16876	24.0259	11.704	4.37324	7.62483e-07	2.51288	up	--	--	--	--	--	--	--	--	--	--	--	myb-like protein X isoform X1 [Cucurbita maxima]
CmaCh08G010020	483	173	520	2567	1353	912	2.78566	1.21103	2.97592	18.0237	10.3796	5.41715	9.64652e-06	2.09301	up	[HR]	Coenzyme transport and metabolism;; General function prediction only	Biological Process: sucrose metabolic process (GO:0005985);; Molecular Function: sucrose synthase activity (GO:0016157);; Molecular Function: sucrose-phosphate synthase activity (GO:0046524);;	K00696|0.0e+00|cmax:111494894|K00696 sucrose-phosphate synthase [EC:2.4.1.14] | (RefSeq) probable sucrose-phosphate synthase 2 isoform X1	Starch and sucrose metabolism (ko00500)	[M]	Cell wall/membrane/envelope biogenesis	Glycosyl transferases group 1	Probable sucrose-phosphate synthase 2 OS=Craterostigma plantagineum OX=4153 GN=SPS2 PE=2 SV=1	M	Cell wall/membrane/envelope biogenesis	probable sucrose-phosphate synthase 2 isoform X1 [Cucurbita maxima]
CmaCh02G016470	440	381	468	95	156	98	9.48228	9.99008	10.0161	2.48715	4.4506	2.17422	9.95138e-06	-1.45892	down	--	--	Molecular Function: DNA binding (GO:0003677);; Cellular Component: nucleus (GO:0005634);;	--	--	--	--	MYB-CC type transfactor, LHEQLE motif	Protein PHR1-LIKE 2 OS=Arabidopsis thaliana OX=3702 GN=PHL2 PE=1 SV=1	K	Transcription	myb family transcription factor PHL11-like [Cucurbita maxima]
CmaCh06G008290	875	957	875	288	383	246	9.94174	13.2444	9.87385	3.97049	5.78125	2.86998	0.000270794	-1.17434	down	[G]	Carbohydrate transport and metabolism	Biological Process: polysaccharide catabolic process (GO:0000272);; Molecular Function: beta-amylase activity (GO:0016161);; Molecular Function: amylopectin maltohydrolase activity (GO:0102229);;	K01177|0.0e+00|cmax:111498385|K01177 beta-amylase [EC:3.2.1.2] | (RefSeq) beta-amylase 3, chloroplastic-like	Starch and sucrose metabolism (ko00500)	--	--	Glycosyl hydrolase family 14	Beta-amylase 3, chloroplastic OS=Arabidopsis thaliana OX=3702 GN=BAM3 PE=1 SV=3	G	Carbohydrate transport and metabolism	beta-amylase 3, chloroplastic-like [Cucurbita maxima]

## Sheet: S7
Table S7 Primers of selected MYB and carbohydrate metabolism-related genes.
Gene ID	Primer	Sequences
EF-1α	Forward	GCTTGGGTGCTCGACAAACT
	Reverse	TCCACAGAGCAATGTCAATGG
CmaCh02G015900	Forward	AAATCCTGCATTTTCCACTAATGT
	Reverse	TTGGCATATTCTTAGATCACTGCT
CmaCh01G004590	Forward	CGTCGCTTTGAATCGAGCTG
	Reverse	TCGAAGTCCGGACAAGAAGC
CmaCh11G005190	Forward	ATGGAGACAGCGCCAAAACA
	Reverse	TCAGACCATGAAGGCTCACT
CmaCh18G002670	Forward	CACCACTGACCCAAGCCAT
	Reverse	CCACTGGCTTCAGGGATCTG
CmaCh01G018100	Forward	GGTGGAGCATCACCCTTTCA
	Reverse	GACCATTGAGAAGACGGGCA
CmaCh04G010420	Forward	ATTGTGAGTGCGAAAAGCCG
	Reverse	TCCTCATCCTGCTTCATCCTAA
CmaCh04G017140	Forward	ATACGGACAGACGGTCACAC
	Reverse	GCAAGTACCCTCAAACCTGT
CmaCh10G001010	Forward	GAGAGGGATGTTCTCGCAGC
	Reverse	GCAATTTGAGCCCACCTGTT
CmaCh08G004780	Forward	CTCCATAGGAAGAGTTGGCGA
	Reverse	TGCTGTTGTATGCACAGTGG
CmaCh06G011110	Forward	ACTCAGTAAACGACAAAAAGGTAAA
	Reverse	ACGTTCTAATAGTCGTCGAGCA
CmaCh08G010020	Forward	GAGCTCCAGGCTCGAGAATA
	Reverse	TTCCAACTGTACACAAAAACTGT
CmaCh02G016470	Forward	ATGCCTTGAGGTCGTTGATGT
	Reverse	CTCGTTCTTCTTCCGTTAGGC
CmaCh06G008290	Forward	CCCGAAAAGTCAACAGCCTATC
	Reverse	TTTCAGCAGAACGTCTTGTAAC
